# Supplementary material for: Identifying Active Rather than Total Methanotrophs Inhabiting Surface Soil Is Essential for the Microbial Prospection of Gas Reservoirs
Source: Microorganisms. 2024 Feb 11;12(2):372. doi: 10.3390/microorganisms12020372 (PMC10892661; doi:10.3390/microorganisms12020372)
Supplement: Supplementary file 1 [file microorganisms-12-00372-s001.zip]

Archive with 1 entries (1 files):
- Supplemental material-PG.pdf
